# Supplementary material for: Fungal Pathogens Associated with Aerial Symptoms of Avocado (Persea americana Mill.) in Tenerife (Canary Islands, Spain) Focused on Species of the Family Botryosphaeriaceae
Source: Microorganisms. 2023 Feb 25;11(3):585. doi: 10.3390/microorganisms11030585 (PMC10058760; doi:10.3390/microorganisms11030585)
Supplement: Supplementary file 1 [file microorganisms-11-00585-s001.zip]

Archive with 11 entries (11 files):
- Figure S1.jpg
- Figure S2.jpg
- Figure S3.jpg
- Figure S4.jpg
- Figure S5.jpg
- Figure S6.jpg
- Figure S7.jpg
- Figure S8.jpg
- Figure S9.jpg
- Table S1.pdf
- Table S2.pdf
